# Supplementary material for: NDRG1‐Driven Lactate Accumulation Promotes Lung Adenocarcinoma Progression Through the Induction of an Immunosuppressive Microenvironment
Source: Adv Sci (Weinh). 2025 Jun 20;12(33):e01238. doi: 10.1002/advs.202501238 (PMC12412559; doi:10.1002/advs.202501238)
Supplement: Supplementary file 2 — Supplemental Table 1 [file ADVS-12-e01238-s002.xlsx]

## Sheet: Sheet1
Supplementary Table S1： Sequences for shRNA used in this study
shRNA	Sense (5’-3’) and (3’-5’)
NDRG1	TCTGGTTCCAGCGTCACTTC
	GAGACCTCCATGGACTTGGG
IL10	TCTCCGAGATGCCTTCAGCA
	TCACATGCGCCTTGATGTCT
MRC1	GTGCCAGAGAAGGAGACACC
	CTTGTTCGAGAGTGGGCAGT
TGFB1	CATCCATGTTCATGTCTGCCG
	TGCTGATCCCTTCTCCTGTG
MMP9	GGACAAGCTCTTCGGCTTCT
	TCGCTGGTACAGGTCGAGTA
GLUT1	CTGTCGTGTCGCTGTTTGTG
	AAAGATGGCCACGATGCTCA
HK1	GCAAGAGGAGGAGGGGAGA
	GTACTCTCGTTGACGCCGAA
IDH1	GACATGGTGGCCCAAGCTAT
	CATCATGCCGAGAGAGCCAT
PFKL	GGTGGACCTGGAGAAGCTG
	CTCCAGGCGGAGTCAATGTG
PKM2	AGTGGGCAGCAAGATCTACG
	AGGAAGTCGGCACCTTTCTG
LDHA	TGGAGATTCCAGTGTGCCTG
	TAGCCCAGGATGTGTAGCCT
LDHB	GCCTTCTCTCTCCTGTGCAA
	CCTCTTCTTCCGCAACTGGT
ENO1	CCTGCTGTGACCCATGATGT
	GCATTGGAACTCTCGACCCA
PFK1	GAGGCGATGAGCCAGAGTGG
	ATACCAACTCGAACCACAGCC
PDK1	CTGGCTGTGGCTTCTCTAGC
	GCGTAGAAGTCCACCTGGC
Arg1	GTCTGTGGGAAAAGCAAGCG
	CACCAGGCTGATTCTTCCGT
TGF-β	TTGACTTCCGCAAGGACCTC
	CTCCAAATGTAGGGGCAGGG
iNOS	CCACAATAGTACAATACTACTTGG
	ACGAGGTGTTCAGCGTGCTCCACG
TNF-α	GGAGAAGGGT-GACCGACTCA
	CTGCCCAGACTCGGCAA
CD80	GGGAAATGTCGCCTCTCTGAA
	TCCTGGGTCTCCAAAGGTTG
IL6	TGAACTCCTTCTCCACAAGCG
	CCGTCGAGGATGTACCGAAT
CD206	GCCTCGTTGTTTTGCGTCTT
	GAGAACAGCACCCGGAATGA
CD163	AAAAAGCCACAACAGGTCGC
	CTTGAGGAAACTGCAAGCCG
CD86	CCCCAGACCACATTCCTTGG
	AGGCCGCTTCTTCTTCTTCC
CD274	TTGCTGAACGCCCCATACAA
	GGAATTGGTGGTGGTGGTCT
LAG3	CTGGAGCCTTTGGCTTTCAC
	CTGAGGATGGAAGAGCGGGA
IFNG	r
	CTGGGATGCTCTTCGACCTC
HAVCR2	GAATACAGAGCGGAGGTCGG
	TCAAACACAGGACAGGCTCC
GZMB	GGGCAGATGCAGACTTTTCC
	GGCCCCCAAGGTGACATTTA
CTLA4	AGGTGACTGAAGTCTGTGCG
	CATGAGCTCCACCTTGCAGA
CD28	ACCCTAGCCCATCGTCAG
	GGACAAAGGTGTTTCCCTGTT
TIGIT	CCCTCGCCTCAGGAATGATG
	ACAAATGGCCAGAAGCTGGT
TNFRSF9	GCTGGAAAGCCTGTCCTCAT
	GTGGTGGAAGGTGTACCTGG
PRF1	AGCCTCGGTGAAGAGAGGATA
	GCTGCCATGGAGCTGGAATC
Tubulin	GAAGCAGCAACCATGCGTGA
	CCTCCCCCAATGGTCTTGTC
